# Supplementary material for: Molecular and Cellular Mechanisms of Apoptosis during Dissociated Spermatogenesis
Source: Front Physiol. 2017 Mar 29;8:188. doi: 10.3389/fphys.2017.00188 (PMC5372796; doi:10.3389/fphys.2017.00188)
Supplement: Supplementary file 3 [file Table3.XLSX]

## Sheet: Sheet1
Supplementary Table 3 The significantly enriched GO terms with P-value ≤ 0.05 for DEGs in the three libraries
Term Type	GO accession	Description	Corrected p-Value	DEG item	Up gene number	Down gene number
MT_2 vs MT_1
Molecular function	GO:0005488	binding	7.716e-05	2825	1390	1435
	GO:0005515	protein binding	8.5173e-14	2208	1091	1117
	GO:0003824	catalytic activity	7.3812e-06	1275	576	699
	GO:0036094	small molecule binding	1.1405e-05	550	259	291
	GO:0000166	nucleotide binding	1.8187e-05	513	241	272
	GO:1901265	nucleoside phosphate binding	1.8187e-05	513	241	272
	GO:0043168	anion binding	0.037402	507	261	246
	GO:0097367	carbohydrate derivative binding	0.02757	443	236	207
	GO:0001882	nucleoside binding	0.0024468	406	211	195
	GO:0032553	ribonucleotide binding	0.0058522	406	213	193
	GO:0017076	purine nucleotide binding	0.0078348	403	211	192
	GO:0032549	ribonucleoside binding	0.0039156	402	210	192
	GO:0032555	purine ribonucleotide binding	0.0076877	402	211	191
	GO:0001883	purine nucleoside binding	0.0041215	401	210	191
	GO:0032550	purine ribonucleoside binding	0.0049593	400	210	190
	GO:0035639	purine ribonucleoside triphosphate binding	0.0042588	399	209	190
	GO:0003723	RNA binding	1.5741e-05	358	90	268
	GO:0030554	adenyl nucleotide binding	0.020309	326	178	148
	GO:0032559	adenyl ribonucleotide binding	0.019961	325	178	147
	GO:0005524	ATP binding	0.014403	322	176	146
	GO:0044822	poly(A) RNA binding	1.3451e-14	281	61	220
	GO:0005198	structural molecule activity	0.0027715	139	48	91
	GO:0003735	structural constituent of ribosome	6.0382e-15	78	13	65
	GO:0016874	ligase activity	0.0032402	73	29	44
	GO:0016741	transferase activity, transferring one-carbon groups	0.037462	64	18	46
	GO:0015631	tubulin binding	0.010356	62	49	13
	GO:0003774	motor activity	0.014283	51	49	2
	GO:0003777	microtubule motor activity	0.00013608	40	38	2
	GO:0016853	isomerase activity	0.023535	38	6	32
	GO:0016616	oxidoreductase activity, acting on the CH-OH group of donors, NAD or NADP as acceptor	0.049495	34	11	23
	GO:0004812	aminoacyl-tRNA ligase activity	0.010705	22	7	15
	GO:0016875	ligase activity, forming carbon-oxygen bonds	0.023535	22	7	15
	GO:0016876	ligase activity, forming aminoacyl-tRNA and related compounds	0.023535	22	7	15
	GO:0003755	peptidyl-prolyl cis-trans isomerase activity	0.038011	13	1	12
Cellular component	GO:0005623	cell	3.0733e-13	2261	1012	1249
	GO:0044464	cell part	2.312e-13	2260	1012	1248
	GO:0005622	intracellular	9.0363e-27	2124	920	1204
	GO:0044424	intracellular part	3.8578e-35	2062	895	1167
	GO:0043226	organelle	8.2929e-32	2001	853	1148
	GO:0043229	intracellular organelle	4.7506e-31	1813	761	1052
	GO:0043227	membrane-bounded organelle	7.2626e-26	1797	713	1084
	GO:0043231	intracellular membrane-bounded organelle	2.2492e-25	1600	632	968
	GO:0005737	cytoplasm	1.4628e-27	1468	625	843
	GO:0044422	organelle part	9.2185e-25	1178	507	671
	GO:0044446	intracellular organelle part	2.226e-23	1139	474	665
	GO:0005634	nucleus	2.7605e-16	1045	408	637
	GO:0044444	cytoplasmic part	3.334e-16	1027	428	599
	GO:0032991	macromolecular complex	1.3436e-09	842	356	486
	GO:0043234	protein complex	0.0035546	680	320	360
	GO:0043232	intracellular non-membrane-bounded organelle	5.4773e-17	670	313	357
	GO:0043228	non-membrane-bounded organelle	6.0766e-17	670	313	357
	GO:0044428	nuclear part	7.4425e-14	666	237	429
	GO:0031974	membrane-enclosed lumen	1.945e-12	624	213	411
	GO:0070013	intracellular organelle lumen	7.7289e-12	616	212	404
	GO:0043233	organelle lumen	8.3648e-12	616	212	404
	GO:0031981	nuclear lumen	1.4336e-10	583	204	379
	GO:0031982	vesicle	0.011035	517	186	331
	GO:0031988	membrane-bounded vesicle	0.0061165	504	181	323
	GO:0005654	nucleoplasm	4.2448e-06	449	166	283
	GO:1903561	extracellular vesicle	0.012991	432	135	297
	GO:0043230	extracellular organelle	0.013598	432	135	297
	GO:0070062	extracellular exosome	0.011914	430	134	296
	GO:0065010	extracellular membrane-bounded organelle	0.012561	430	134	296
	GO:0005739	mitochondrion	1.7221e-16	346	95	251
	GO:0005856	cytoskeleton	6.2169e-05	319	208	111
	GO:0044430	cytoskeletal part	6.3894e-06	260	181	79
	GO:0015630	microtubule cytoskeleton	8.7921e-12	238	163	75
	GO:0005829	cytosol	1.0925e-05	202	72	130
	GO:0030529	ribonucleoprotein complex	6.5391e-12	167	33	134
	GO:0005730	nucleolus	9.0199e-07	158	41	117
	GO:0005694	chromosome	0.0083094	153	62	91
	GO:0031967	organelle envelope	0.00050109	144	54	90
	GO:0031975	envelope	0.001361	144	54	90
	GO:0005815	microtubule organizing center	2.5235e-05	128	91	37
	GO:0044463	cell projection part	0.021816	121	97	24
	GO:0005813	centrosome	1.0925e-05	117	82	35
	GO:0044429	mitochondrial part	0.0038765	108	29	79
	GO:0005929	cilium	2.3131e-06	101	88	13
	GO:0005840	ribosome	1.074e-15	88	16	72
	GO:0005740	mitochondrial envelope	0.017655	87	25	62
	GO:0031966	mitochondrial membrane	0.030434	81	25	56
	GO:0044441	ciliary part	5.1717e-06	72	63	9
	GO:0005874	microtubule	0.037195	58	41	17
	GO:0044445	cytosolic part	3.0531e-08	55	8	47
	GO:0044391	ribosomal subunit	3.1763e-14	54	3	51
	GO:0005875	microtubule associated complex	0.0010848	45	40	5
	GO:0022626	cytosolic ribosome	5.0934e-13	42	1	41
	GO:0097223	sperm part	4.5831e-06	35	31	4
	GO:0044450	microtubule organizing center part	0.018508	34	28	6
	GO:0031514	motile cilium	1.4369e-05	32	29	3
	GO:0015934	large ribosomal subunit	1.0013e-06	30	0	30
	GO:0005930	axoneme	1.7024e-05	30	28	2
	GO:0097014	ciliary cytoplasm	1.7024e-05	30	28	2
	GO:0032838	cell projection cytoplasm	7.2784e-05	30	28	2
	GO:0005814	centriole	0.021539	27	22	5
	GO:0022625	cytosolic large ribosomal subunit	1.7721e-07	26	0	26
	GO:0015935	small ribosomal subunit	7.924e-07	24	3	21
	GO:0036126	sperm flagellum	6.4779e-06	22	20	2
	GO:0030286	dynein complex	0.0036435	20	20	0
	GO:0005657	replication fork	0.014535	19	2	17
	GO:0044447	axoneme part	3.237e-06	16	16	0
	GO:0022627	cytosolic small ribosomal subunit	4.4276e-05	16	1	15
Biological process	GO:0008152	metabolic process	7.0863e-11	2058	900	1158
	GO:0071704	organic substance metabolic process	2.4947e-07	1715	723	992
	GO:0044238	primary metabolic process	4.1872e-07	1650	696	954
	GO:0044237	cellular metabolic process	2.5222e-09	1643	694	949
	GO:0043170	macromolecule metabolic process	0.022733	1415	597	818
	GO:0044260	cellular macromolecule metabolic process	0.0026834	1301	541	760
	GO:0006807	nitrogen compound metabolic process	0.00045425	1046	371	675
	GO:0034641	cellular nitrogen compound metabolic process	3.268e-05	1005	356	649
	GO:0019538	protein metabolic process	1.0279e-05	872	393	479
	GO:0071840	cellular component organization or biogenesis	0.00047516	856	437	419
	GO:0016043	cellular component organization	0.015095	819	431	388
	GO:0044710	single-organism metabolic process	0.00028578	807	314	493
	GO:0044267	cellular protein metabolic process	4.6717e-09	775	345	430
	GO:0010467	gene expression	0.022733	755	274	481
	GO:0006996	organelle organization	1.4318e-05	540	280	260
	GO:0006793	phosphorus metabolic process	0.014535	494	240	254
	GO:0006796	phosphate-containing compound metabolic process	0.025358	485	237	248
	GO:1902589	single-organism organelle organization	0.00033664	404	223	181
	GO:0044085	cellular component biogenesis	1.8856e-06	395	196	199
	GO:1901564	organonitrogen compound metabolic process	3.9611e-10	355	114	241
	GO:0043933	macromolecular complex subunit organization	0.00089808	353	174	179
	GO:0022607	cellular component assembly	0.0038004	350	190	160
	GO:0033554	cellular response to stress	0.02163	286	107	179
	GO:1901566	organonitrogen compound biosynthetic process	1.0061e-11	255	84	171
	GO:0071822	protein complex subunit organization	0.015296	240	130	110
	GO:0007049	cell cycle	0.0065538	229	105	124
	GO:0065003	macromolecular complex assembly	0.0027715	222	105	117
	GO:0043603	cellular amide metabolic process	3.8524e-13	186	54	132
	GO:0006518	peptide metabolic process	2.3064e-14	169	45	124
	GO:0019637	organophosphate metabolic process	0.010271	169	70	99
	GO:0043604	amide biosynthetic process	4.013e-14	164	48	116
	GO:0007017	microtubule-based process	2.8264e-08	161	120	41
	GO:0043043	peptide biosynthetic process	1.7564e-14	154	43	111
	GO:0006412	translation	1.7037e-14	150	41	109
	GO:0022414	reproductive process	0.012991	142	73	69
	GO:0000003	reproduction	6.4488e-05	139	76	63
	GO:0034622	cellular macromolecular complex assembly	0.0019899	137	68	69
	GO:0044702	single organism reproductive process	0.00081905	136	71	65
	GO:0006396	RNA processing	1.9392e-06	133	29	104
	GO:0044703	multi-organism reproductive process	3.5625e-05	121	66	55
	GO:0019953	sexual reproduction	1.4369e-05	119	65	54
	GO:0032504	multicellular organism reproduction	2.2497e-05	110	55	55
	GO:0048609	multicellular organismal reproductive process	3.3039e-05	107	54	53
	GO:0000226	microtubule cytoskeleton organization	0.00020414	104	75	29
	GO:0007276	gamete generation	1.0279e-05	98	50	48
	GO:0034660	ncRNA metabolic process	2.2198e-07	94	20	74
	GO:0043623	cellular protein complex assembly	0.028236	90	54	36
	GO:0090407	organophosphate biosynthetic process	0.048597	88	36	52
	GO:0048232	male gamete generation	5.4283e-07	78	46	32
	GO:0007283	spermatogenesis	9.5747e-07	77	46	31
	GO:0007018	microtubule-based movement	5.1424e-07	74	64	10
	GO:0022613	ribonucleoprotein complex biogenesis	1.2203e-05	71	14	57
	GO:0060271	cilium morphogenesis	1.3414e-05	67	61	6
	GO:0010927	cellular component assembly involved in morphogenesis	0.032131	64	55	9
	GO:0022412	cellular process involved in reproduction in multicellular organism	0.00040781	63	31	32
	GO:0044782	cilium organization	0.00015393	61	58	3
	GO:0034470	ncRNA processing	0.00058306	57	12	45
	GO:0007281	germ cell development	0.00029372	56	29	27
	GO:0042384	cilium assembly	0.0014323	53	50	3
	GO:0042254	ribosome biogenesis	1.4134e-06	48	8	40
	GO:0006399	tRNA metabolic process	0.0027912	46	13	33
	GO:0007286	spermatid development	0.00016244	35	25	10
	GO:0048515	spermatid differentiation	0.00031394	35	25	10
	GO:0016072	rRNA metabolic process	4.7993e-05	34	6	28
	GO:0006364	rRNA processing	4.3083e-05	32	6	26
	GO:0009566	fertilization	0.042449	30	24	6
	GO:0001578	microtubule bundle formation	3.2924e-05	27	26	1
	GO:0003341	cilium movement	2.2198e-07	26	25	1
	GO:0035082	axoneme assembly	4.1872e-07	23	22	1
	GO:0030317	sperm motility	1.3734e-05	23	21	2
	GO:0043038	amino acid activation	0.039262	23	8	15
	GO:0043039	tRNA aminoacylation	0.039262	23	8	15
	GO:0006418	tRNA aminoacylation for protein translation	0.022206	22	8	14
	GO:0070286	axonemal dynein complex assembly	0.0003395	12	12	0
	GO:0000387	spliceosomal snRNP assembly	0.02546	11	1	10
MT_3 vs MT_1
Molecular function	GO:0005515	protein binding	1.3918e-07	2161	1108	1053
	GO:0003824	catalytic activity	7.2068e-06	1280	596	684
	GO:0036094	small molecule binding	1.1021e-05	553	283	270
	GO:0043168	anion binding	0.0020429	525	281	244
	GO:0000166	nucleotide binding	1.1021e-05	518	268	250
	GO:1901265	nucleoside phosphate binding	1.1021e-05	518	268	250
	GO:0097367	carbohydrate derivative binding	0.0026765	457	255	202
	GO:0001882	nucleoside binding	1.4519e-05	423	237	186
	GO:0032553	ribonucleotide binding	5.1534e-05	422	238	184
	GO:0017076	purine nucleotide binding	4.149e-05	421	237	184
	GO:0001883	purine nucleoside binding	1.4891e-05	420	236	184
	GO:0032549	ribonucleoside binding	1.8614e-05	420	236	184
	GO:0032555	purine ribonucleotide binding	4.0574e-05	420	237	183
	GO:0032550	purine ribonucleoside binding	1.8479e-05	419	236	183
	GO:0035639	purine ribonucleoside triphosphate binding	2.016e-05	417	234	183
	GO:0003723	RNA binding	0.0085839	341	109	232
	GO:0030554	adenyl nucleotide binding	0.001328	339	207	132
	GO:0032559	adenyl ribonucleotide binding	0.0012582	338	207	131
	GO:0005524	ATP binding	0.00076959	335	204	131
	GO:0044822	poly(A) RNA binding	9.413e-08	253	70	183
	GO:0016491	oxidoreductase activity	0.003434	199	62	137
	GO:0005198	structural molecule activity	0.0029401	139	44	95
	GO:0003735	structural constituent of ribosome	4.0332e-18	83	12	71
	GO:0016874	ligase activity	0.03145	69	30	39
	GO:0015631	tubulin binding	0.0071321	63	55	8
	GO:0003774	motor activity	0.009915	52	49	3
	GO:0003777	microtubule motor activity	2.1346e-05	42	40	2
	GO:0016616	oxidoreductase activity, acting on the CH-OH group of donors, NAD or NADP as acceptor	0.02575	35	14	21
	GO:0016875	ligase activity, forming carbon-oxygen bonds	0.0031727	24	7	17
	GO:0016876	ligase activity, forming aminoacyl-tRNA and related compounds	0.0031727	24	7	17
	GO:0004812	aminoacyl-tRNA ligase activity	0.010737	22	7	15
	GO:0030291	protein serine/threonine kinase inhibitor activity	0.010362	13	6	7
Cellular component	GO:0005575	cellular_component	0.019562	2698	1291	1407
	GO:0005623	cell	1.1681e-09	2241	1053	1188
	GO:0044464	cell part	9.24e-10	2240	1053	1187
	GO:0005622	intracellular	2.1946e-20	2096	967	1129
	GO:0044424	intracellular part	1.5471e-25	2021	934	1087
	GO:0043226	organelle	2.1887e-26	1984	895	1089
	GO:0043229	intracellular organelle	6.0278e-23	1777	810	967
	GO:0043227	membrane-bounded organelle	5.6786e-20	1770	748	1022
	GO:0043231	intracellular membrane-bounded organelle	1.7651e-16	1550	674	876
	GO:0005737	cytoplasm	2.1157e-22	1446	628	818
	GO:0044422	organelle part	4.0933e-18	1146	546	600
	GO:0044446	intracellular organelle part	7.6997e-17	1106	514	592
	GO:0044444	cytoplasmic part	4.0933e-18	1043	427	616
	GO:0005634	nucleus	4.0432e-07	978	450	528
	GO:0032991	macromolecular complex	0.00035572	799	365	434
	GO:0043232	intracellular non-membrane-bounded organelle	4.7099e-19	684	344	340
	GO:0043228	non-membrane-bounded organelle	5.2338e-19	684	344	340
	GO:0005576	extracellular region	0.021792	629	219	410
	GO:0044428	nuclear part	1.427e-05	610	267	343
	GO:0031974	membrane-enclosed lumen	6.5165e-06	581	245	336
	GO:0070013	intracellular organelle lumen	9.8499e-06	575	243	332
	GO:0043233	organelle lumen	1.0486e-05	575	243	332
	GO:0044421	extracellular region part	2.9007e-05	566	180	386
	GO:0031982	vesicle	3.8106e-07	557	171	386
	GO:0031988	membrane-bounded vesicle	7.3492e-08	546	166	380
	GO:0031981	nuclear lumen	0.00013443	543	236	307
	GO:1903561	extracellular vesicle	7.0105e-08	475	125	350
	GO:0043230	extracellular organelle	7.3492e-08	475	125	350
	GO:0070062	extracellular exosome	4.3193e-08	474	124	350
	GO:0065010	extracellular membrane-bounded organelle	4.5772e-08	474	124	350
	GO:0005739	mitochondrion	4.239e-16	344	100	244
	GO:0005856	cytoskeleton	4.957e-08	342	229	113
	GO:0044430	cytoskeletal part	9.24e-10	282	200	82
	GO:0015630	microtubule cytoskeleton	5.2898e-15	251	187	64
	GO:0005829	cytosol	1.6023e-08	217	68	149
	GO:0005730	nucleolus	1.4045e-07	162	51	111
	GO:0005694	chromosome	0.010362	153	77	76
	GO:0030529	ribonucleoprotein complex	1.0073e-06	149	34	115
	GO:0031967	organelle envelope	5.0482e-05	148	56	92
	GO:0031975	envelope	0.00019576	148	56	92
	GO:0005815	microtubule organizing center	4.3193e-08	140	112	28
	GO:0005813	centrosome	1.736e-08	128	103	25
	GO:0044463	cell projection part	0.039347	120	100	20
	GO:0044429	mitochondrial part	3.0869e-05	116	33	83
	GO:0005929	cilium	3.9814e-10	113	101	12
	GO:0070161	anchoring junction	0.010737	99	20	79
	GO:0005912	adherens junction	0.010067	97	20	77
	GO:0005740	mitochondrial envelope	7.8117e-05	96	29	67
	GO:0005840	ribosome	1.0624e-18	93	13	80
	GO:0031966	mitochondrial membrane	0.00022155	90	28	62
	GO:0005924	cell-substrate adherens junction	0.0072556	88	14	74
	GO:0030055	cell-substrate junction	0.010737	88	14	74
	GO:0005925	focal adhesion	0.0066873	87	14	73
	GO:0044441	ciliary part	2.4559e-08	78	71	7
	GO:0044445	cytosolic part	4.239e-16	68	7	61
	GO:0005743	mitochondrial inner membrane	0.037587	65	15	50
	GO:0044391	ribosomal subunit	2.1157e-22	64	1	63
	GO:0005874	microtubule	0.0086066	61	48	13
	GO:0005819	spindle	0.03498	55	39	16
	GO:0022626	cytosolic ribosome	2.3232e-23	53	0	53
	GO:0005875	microtubule associated complex	5.6849e-06	51	46	5
	GO:0015934	large ribosomal subunit	3.7657e-15	40	0	40
	GO:0044450	microtubule organizing center part	0.00070503	38	37	1
	GO:0097223	sperm part	1.2505e-06	36	32	4
	GO:0022625	cytosolic large ribosomal subunit	1.1163e-16	35	0	35
	GO:0005930	axoneme	1.2505e-06	32	31	1
	GO:0097014	ciliary cytoplasm	1.2505e-06	32	31	1
	GO:0032838	cell projection cytoplasm	7.0254e-06	32	31	1
	GO:0031514	motile cilium	1.4891e-05	32	30	2
	GO:0098798	mitochondrial protein complex	0.043774	32	9	23
	GO:0005814	centriole	0.0098779	28	27	1
	GO:0015935	small ribosomal subunit	6.3902e-07	24	1	23
	GO:0036126	sperm flagellum	1.0146e-06	23	21	2
	GO:0072686	mitotic spindle	0.022012	23	19	4
	GO:0030286	dynein complex	0.00025649	22	22	0
	GO:0022627	cytosolic small ribosomal subunit	6.0803e-07	18	0	18
	GO:0005657	replication fork	0.041456	18	5	13
	GO:0044447	axoneme part	3.4163e-06	16	16	0
Biological process	GO:0008152	metabolic process	1.4282e-06	2022	920	1102
	GO:0071704	organic substance metabolic process	0.0026921	1677	745	932
	GO:0044238	primary metabolic process	0.002893	1614	718	896
	GO:0044237	cellular metabolic process	5.4178e-05	1602	712	890
	GO:0071840	cellular component organization or biogenesis	0.00034331	863	465	398
	GO:0019538	protein metabolic process	0.0022794	855	395	460
	GO:0016043	cellular component organization	0.0038064	833	461	372
	GO:0044710	single-organism metabolic process	0.00037832	810	317	493
	GO:0044267	cellular protein metabolic process	8.8339e-06	749	350	399
	GO:0006996	organelle organization	1.66e-07	560	317	243
	GO:0006793	phosphorus metabolic process	0.014639	496	243	253
	GO:0006796	phosphate-containing compound metabolic process	0.030878	486	239	247
	GO:1902589	single-organism organelle organization	8.4902e-06	417	248	169
	GO:0044085	cellular component biogenesis	1.4891e-05	390	207	183
	GO:1901564	organonitrogen compound metabolic process	2.7241e-11	362	112	250
	GO:0022607	cellular component assembly	0.0017329	355	203	152
	GO:0043933	macromolecular complex subunit organization	0.0039744	350	186	164
	GO:0044281	small molecule metabolic process	0.00055301	286	110	176
	GO:1901566	organonitrogen compound biosynthetic process	5.0376e-12	257	81	176
	GO:0071822	protein complex subunit organization	0.0022328	248	140	108
	GO:0007049	cell cycle	0.0004201	238	133	105
	GO:0065003	macromolecular complex assembly	0.01222	218	109	109
	GO:0007010	cytoskeleton organization	0.003434	209	134	75
	GO:0055114	oxidation-reduction process	0.032188	207	71	136
	GO:0043603	cellular amide metabolic process	1.9054e-16	196	57	139
	GO:0006461	protein complex assembly	0.034337	185	99	86
	GO:0070271	protein complex biogenesis	0.034337	185	99	86
	GO:0022402	cell cycle process	0.041566	182	103	79
	GO:0006518	peptide metabolic process	2.5683e-17	177	46	131
	GO:0043604	amide biosynthetic process	7.7258e-18	174	50	124
	GO:0019637	organophosphate metabolic process	0.030293	166	66	100
	GO:0043043	peptide biosynthetic process	4.9727e-18	163	43	120
	GO:0007017	microtubule-based process	1.7597e-08	163	132	31
	GO:0006412	translation	9.3795e-18	158	41	117
	GO:0006082	organic acid metabolic process	0.013007	154	61	93
	GO:0043436	oxoacid metabolic process	0.0087309	153	60	93
	GO:0019752	carboxylic acid metabolic process	0.0020429	148	60	88
	GO:0051726	regulation of cell cycle	0.030878	142	68	74
	GO:0034622	cellular macromolecular complex assembly	0.032548	130	67	63
	GO:0000003	reproduction	0.019868	128	80	48
	GO:0044702	single organism reproductive process	0.037587	127	76	51
	GO:0070925	organelle assembly	0.00022998	117	98	19
	GO:0044703	multi-organism reproductive process	0.03498	108	69	39
	GO:0019953	sexual reproduction	0.013007	107	68	39
	GO:0006753	nucleoside phosphate metabolic process	0.03984	107	36	71
	GO:0009117	nucleotide metabolic process	0.037587	106	36	70
	GO:0000226	microtubule cytoskeleton organization	0.0001126	105	86	19
	GO:0032504	multicellular organism reproduction	0.0061497	101	59	42
	GO:0048609	multicellular organismal reproductive process	0.0086066	98	59	39
	GO:0007276	gamete generation	0.0038064	89	55	34
	GO:0030031	cell projection assembly	0.0046161	83	67	16
	GO:0007018	microtubule-based movement	5.1541e-09	79	69	10
	GO:0034660	ncRNA metabolic process	0.0071852	79	18	61
	GO:0060271	cilium morphogenesis	3.4962e-09	76	72	4
	GO:0010927	cellular component assembly involved in morphogenesis	2.0231e-05	76	69	7
	GO:0007283	spermatogenesis	2.1346e-05	73	50	23
	GO:0048232	male gamete generation	2.6337e-05	73	50	23
	GO:0006520	cellular amino acid metabolic process	0.011493	73	27	46
	GO:0044782	cilium organization	2.2464e-08	71	69	2
	GO:1901657	glycosyl compound metabolic process	0.0016077	70	22	48
	GO:0009116	nucleoside metabolic process	0.0026952	68	21	47
	GO:0042384	cilium assembly	3.0468e-07	63	61	2
	GO:0009119	ribonucleoside metabolic process	0.0078135	63	20	43
	GO:0042278	purine nucleoside metabolic process	0.0031727	62	19	43
	GO:0046128	purine ribonucleoside metabolic process	0.0031528	61	19	42
	GO:0009123	nucleoside monophosphate metabolic process	0.020112	54	14	40
	GO:0009144	purine nucleoside triphosphate metabolic process	0.019868	50	15	35
	GO:0009126	purine nucleoside monophosphate metabolic process	0.022582	50	14	36
	GO:0009205	purine ribonucleoside triphosphate metabolic process	0.014241	49	15	34
	GO:0009199	ribonucleoside triphosphate metabolic process	0.030878	49	15	34
	GO:0009167	purine ribonucleoside monophosphate metabolic process	0.03498	49	13	36
	GO:0006399	tRNA metabolic process	0.0014619	47	12	35
	GO:0042254	ribosome biogenesis	0.029691	37	4	33
	GO:1901659	glycosyl compound biosynthetic process	0.048868	31	11	20
	GO:0007286	spermatid development	0.019868	30	24	6
	GO:0048515	spermatid differentiation	0.030644	30	24	6
	GO:0001578	microtubule bundle formation	2.0668e-06	29	29	0
	GO:0042451	purine nucleoside biosynthetic process	0.030644	29	10	19
	GO:0046129	purine ribonucleoside biosynthetic process	0.030644	29	10	19
	GO:0003341	cilium movement	1.4703e-06	25	25	0
	GO:0043038	amino acid activation	0.0063367	25	8	17
	GO:0043039	tRNA aminoacylation	0.0063367	25	8	17
	GO:0030317	sperm motility	2.7895e-06	24	22	2
	GO:0035082	axoneme assembly	4.4702e-07	23	23	0
	GO:0045454	cell redox homeostasis	0.039289	23	6	17
	GO:0006418	tRNA aminoacylation for protein translation	0.023433	22	8	14
	GO:0006414	translational elongation	0.0056618	19	5	14
	GO:0070286	axonemal dynein complex assembly	0.00035895	12	12	0
	GO:0003351	epithelial cilium movement	0.00035769	11	11	0
