# Supplementary material for: Molecular and Cellular Mechanisms of Apoptosis during Dissociated Spermatogenesis
Source: Front Physiol. 2017 Mar 29;8:188. doi: 10.3389/fphys.2017.00188 (PMC5372796; doi:10.3389/fphys.2017.00188)
Supplement: Supplementary file 4 [file Table4.XLSX]

## Sheet: Sheet1
Supplementary Table 4 Enrichment analysis of KEGG pathways based on the three library comparisons in P. sinensis
Pathway Term	Pathway ID	Input number				Corrected P-Value
		MT_2 vs MT_1	MT_3 vs MT_1	MT_3 vs MT_2		MT_2 vs MT_1	MT_3 vs MT_1	MT_3 vs MT_2
alpha-Linolenic acid metabolism	pss00592	11	10	-		0.000849674	0.00166014	-
Aminoacyl-tRNA biosynthesis	pss00970	16	21	-		0.0447937	0.128482	-
Apoptosis	pss04210	9	18	1		0.0285367	0.0757155	-
Arachidonic acid metabolism	pss00590	13	11	1		0.00935938	0.0282768	0.75747
Arginine and proline metabolism	pss00330	20	16	3		0.089965	0.0262156	0.0492941
Base excision repair	pss03410	11	9	1		0.00636347	0.0398304	0.465279
Biosynthesis of amino acids	pss01230	17	18	4		0.0323772	0.0246558	0.0700972
Calcium signaling pathway	pss04020	32	23	6		0.954427	0.999214	0.0443791
Carbon metabolism	pss01200	25	23	3		0.0088537	0.0343176	0.371191
Cell adhesion molecules (CAMs)	pss04514	11	15	5		0.99985	0.996465	0.0299316
Cell cycle	pss04110	31	36	2		0.00711749	0.169545	0.772974
Citrate cycle (TCA cycle)	pss00020	10	9	-		0.0150075	0.0398304	-
Cysteine and methionine metabolism	pss00270	12	13	1		0.0393123	0.0257945	0.622617
Cytokine-cytokine receptor interaction	pss04060	12	16	1		0.0494681	0.0488279	0.0753905
DNA replication	pss03030	21	15	2		3.69559e-06	0.00193383	0.0428617
Drug metabolism - cytochrome P450	pss00982	10	10	4		0.338333	0.336795	0.00180037
ECM-receptor interaction	pss04512	20	18	4		0.000472403	0.00125943	0.00752342
Endocytosis	pss04144	42	28	8		0.856041	0.0203046	0.107251
ErbB signaling pathway	pss04012	22	15	2		0.00913195	0.0543938	-
Ether lipid metabolism	pss00565	11	10	-		0.0185417	0.0276984	-
Fanconi anemia pathway	pss03460	16	14	2		0.0100533	0.381135	0.334808
Focal adhesion	pss04510	33	49	5		0.00410533	0.572307	0.0381924
FoxO signaling pathway	pss04068	29	29	4		0.00376295	0.711749	-
Glutathione metabolism	pss00480	12	17	2		0.299087	0.000855987	0.241296
Glycerolipid metabolism	pss00561	11	12	1		0.0185417	0.00510884	0.707815
Glycerophospholipid metabolism	pss00564	24	23	1		0.000377963	0.000356488	0.920914
Glycolysis / Gluconeogenesis	pss00010	13	16	2		0.505754	0.0154825	0.343196
Glyoxylate and dicarboxylate metabolism	pss00630	9	7	-		0.0123212	0.308571	-
GnRH signaling pathway	pss04912	15	22	2		0.0457139	0.602405	0.643856
Homologous recombination	pss03440	11	9	2		0.00636347	0.0398304	0.13395
Linoleic acid metabolism	pss00591	11	10	1		0.00154951	0.00287849	0.566143
MAPK signaling pathway	pss04010	59	57	3		0.00815071	0.000356488	0.22074
Metabolic pathways	pss01100	204	210	27		0.0102491	0.012384	0.499761
Metabolism of xenobiotics by cytochrome P450	pss00980	6	11	2		0.8476	0.0402659	0.207396
Mismatch repair	pss03430	9	8	2		0.0123212	0.0348573	0.0964317
mTOR signaling pathway	pss04150	20	20	1		0.00786821	0.711452	0.735654
Nucleotide excision repair	pss03420	13	13	3		0.0174938	0.234881	0.0749083
Oocyte meiosis	pss04114	17	17	-		0.0444279	0.0272584	-
Oxidative phosphorylation	pss00190	31	28	1		0.00711749	0.0408484	0.940285
p53 signaling pathway	pss04115	19	21	3		0.00854428	0.0145673	0.354428
Phagosome	pss04145	29	28	6		0.809521	0.849587	0.00178179
Phosphatidylinositol signaling system	pss04070	21	23	5		0.0900079	0.0444666	0.735613
Porphyrin and chlorophyll metabolism	pss00860	9	10	-		0.0189761	0.00982212	-
Proteasome	pss03050	13	9	-		0.00898423	0.541847	-
Protein processing in endoplasmic reticulum	pss04141	43	22	3		0.26836	0.0311943	0.705617
Purine metabolism	pss00230	37	36	5		0.0202034	0.0444666	0.344937
Pyrimidine metabolism	pss00240	30	26	3		0.000860071	0.0131377	0.402282
Regulation of actin cytoskeleton	pss04810	32	47	5		0.0105532	0.745252	0.549193
Ribosome	pss03010	64	74	1		1.49468e-13	2.93715e-17	0.946887
Ribosome biogenesis in eukaryotes	pss03008	24	21	-		0.0011903	0.0117736	-
RNA polymerase	pss03020	10	10	1		0.0218854	0.0267285	0.489542
RNA transport	pss03013	43	37	3		8.43634e-05	0.00435221	0.639935
Spliceosome	pss03040	42	29	3		1.15546e-05	0.0318003	0.548555
Starch and sucrose metabolism	pss00500	7	8	2		0.773183	0.661662	0.0449858
Steroid biosynthesis	pss00100	6	9	2		0.0213552	0.000348875	0.0162012
Steroid hormone biosynthesis	pss00140	7	13	6		0.937728	0.428486	0.000109956
Sulfur metabolism	pss00920	2	5	-		0.670874	0.0316983	-
Terpenoid backbone biosynthesis	pss00900	7	5	2		0.0376438	0.4865	0.0134802
Toll-like receptor signaling pathway	pss04620	12	13	1		0.00360843	0.00334888	0.30544
VEGF signaling pathway	pss04370	12	23	1		0.03559	0.0963143	0.78911
