# Supplementary material for: Molecular and Cellular Mechanisms of Apoptosis during Dissociated Spermatogenesis
Source: Front Physiol. 2017 Mar 29;8:188. doi: 10.3389/fphys.2017.00188 (PMC5372796; doi:10.3389/fphys.2017.00188)
Supplement: Supplementary file 5 [file Table5.XLSX]

## Sheet: Sheet1
Supplementary Table 5 The identification of apoptosis-related DEGs during spermatogenesis
Gene_id	readcount_MT_1	readcount_MT_2	readcount_MT_3	log2 MT_2/MT_1	log2 MT_3/MT_1	log2 MT_3/MT_2	Associated Gene Name	Interpro Description
ENSPSIG00000001478	24.5798	652.911	457.137	4.7313	4.2278	-0.5073	BAG5	BAG domain
ENSPSIG00000001595	0	22.1117	16.4214	8.6771	8.2585	-0.42229	RHOH	P-loop containing nucleoside triphosphate hydrolase
ENSPSIG00000001941	0	43.1705	28.7144	8.0573	7.4798	-0.58132	CDKN1A	Cyclin-dependent kinase inhibitor
ENSPSIG00000002425	29.3309	145.744	142.563	2.3022	2.2811	-0.024889	FBXO25	F-box domain
ENSPSIG00000002609	3.83552	32.2902	20.5496	3.0736	2.4323	-0.64503	SPHK1	Diacylglycerol kinase, catalytic domain
ENSPSIG00000002697	73.5686	298.421	246.229	2.0095	1.7428	-0.2704	TMBIM6	Bax inhibitor 1-related
ENSPSIG00000003216	10.2641	52.647	20.6414	2.3587	1.0187	-1.3439	PHLPP1	Protein phosphatase 2C (PP2C)-like domain
ENSPSIG00000003401	82.3089	167.944	302.832	1.0181	1.8794	0.85749	DHCR24	FAD-binding, type 2
ENSPSIG00000003475	0	10.2662	4.95393	4.7628	3.7223	-1.0443	EYA4	HAD-like domain
ENSPSIG00000003524	91.5854	204.885	214.12	1.1509	1.2252	0.070559	GHITM	Bax inhibitor 1-related
ENSPSIG00000003838	46.6506	179.526	153.663	1.9335	1.7198	-0.21747	OMA1	Peptidase M48
ENSPSIG00000004000	9.91996	254.285	162.837	4.6692	4.037	-0.63606	PLAGL2	Zinc finger, C2H2-like
ENSPSIG00000004028	162.098	452.15	387.966	1.4692	1.2591	-0.21392	OGDHL	2-oxoglutarate dehydrogenase E1 component
ENSPSIG00000004159	55.1764	207.605	241.917	1.901	2.1324	0.22762	ORC2	Origin recognition complex, subunit 2
ENSPSIG00000004339	71.0484	85.8146	154.764	0.2617	1.1232	0.85773	CABLES2	Cyclin-like
ENSPSIG00000004396	18.5834	184.44	98.5281	3.3111	2.4172	-0.89759	ZFAT	Zinc finger, C2H2
ENSPSIG00000004619	7.29289	29.3946	25.687	2.011	1.8272	-0.18756	NEDD9	SH3 domain
ENSPSIG00000004635	218.936	413.893	555.207	0.90803	1.3425	0.43072	NDRG1	Alpha/Beta hydrolase fold
ENSPSIG00000004756	53.4272	411.436	375.031	2.945	2.8221	-0.12671	SOX30	High mobility group box domain
ENSPSIG00000004792	0	26.7622	18.8066	6.3675	5.8692	-0.50201	WISP1	Thrombospondin, type 1 repeat
ENSPSIG00000004813	71.0484	564.902	349.894	2.9804	2.3	-0.68413	ACACB	Single hybrid motif
ENSPSIG00000005191	113.892	171.191	240.449	0.57722	1.0781	0.49708	DIDO1	Zinc finger, FYVE/PHD-type
ENSPSIG00000005428	8.2577	25.8848	37.8884	1.6376	2.1979	0.5566	EFCAB2	EF-hand domain
ENSPSIG00000006230	3.59263	467.33	360.719	7.0125	6.6497	-0.36661	FANK1	Ankyrin repeat-containing domain
ENSPSIG00000006420	104.883	762.065	643.735	2.8504	2.6177	-0.23649	SAMD4B	Sterile alpha motif/pointed domain
ENSPSIG00000006496	155.127	631.325	760.52	2.0142	2.2935	0.27555	KIF2C	P-loop containing nucleoside triphosphate hydrolase
ENSPSIG00000006840	141.936	207.517	298.153	0.53727	1.0708	0.52978	SH3GLB1	SH3 domain
ENSPSIG00000006978	146.44	928.781	1237.84	2.6543	3.0794	0.42137	MED1	Mediator complex, subunit Med1, metazoa/fungi
ENSPSIG00000007060	6.2737	125.914	106.876	4.3163	4.0905	-0.22954	PLK2	Protein kinase-like domain
ENSPSIG00000007209	227.891	935.537	706.944	2.0267	1.6333	-0.39725	MTMR9	Protein-tyrosine phosphatase-like
ENSPSIG00000007566	64.2315	201.112	184.488	1.6466	1.5329	-0.11752	AKTIP	Ubiquitin-conjugating enzyme/RWD-like
ENSPSIG00000008576	11.0996	25.9725	37.6132	1.2158	1.7607	0.5412	MERTK	Fibronectin type III
ENSPSIG00000008774	117.885	79.848	24.6338	-0.562054	-2.25867	-1.69662	PIDD1	Death-like domain
ENSPSIG00000008890	24.5798	83.3578	71.6485	1.7618	1.5542	-0.21143	PTRH2	Peptidyl-tRNA hydrolase II domain
ENSPSIG00000009126	19.0696	222.521	190.91	3.5446	3.3343	-0.2141	RASSF6	Ubiquitin-related domain
ENSPSIG00000009176	172.393	658.088	628.507	1.9219	1.8662	-0.059399	USP7	TRAF-like
ENSPSIG00000009257	41.1643	121.088	174.397	1.5566	2.0936	0.53327	CASP8AP2	Homeodomain-like
ENSPSIG00000009528	0	14.6534	10.3666	4.8732	4.3739	-0.49235	DTHD1	Death-like domain
ENSPSIG00000009854	96.0359	354.227	244.302	1.8723	1.347	-0.52905	YME1L1	P-loop containing nucleoside triphosphate hydrolase
ENSPSIG00000009881	1.56662	98.5377	28.9414	5.9749	4.3388	-1.6399	CARD9	Death-like domain
ENSPSIG00000010805	164.117	348.348	310.813	1.0858	0.93204	-0.15753	DPF2	Zinc finger, FYVE/PHD-type
ENSPSIG00000010970	19.1965	43.4507	108.619	1.2955	2.5004	1.2977	DAPK3	Protein kinase-like domain
ENSPSIG00000011466	44.5137	102.749	104.766	1.2068	1.2456	0.034999	CSNK1D	Protein kinase-like domain
ENSPSIG00000011594	196.147	224.013	405.121	0.18092	1.0464	0.86172	TIGAR	Histidine phosphatase superfamily
ENSPSIG00000011632	44.0768	59.0524	98.0694	0.41125	1.1538	0.73876	ARID4B	Chromo domain-like
ENSPSIG00000011998	68.1528	65.0555	158.342	0.049815	1.2162	1.1626	APAF1	P-loop containing nucleoside triphosphate hydrolase
ENSPSIG00000012164	61.0212	1050.22	584.655	4.0945	3.2602	-0.83808	PIK3C2A	C2 domain
ENSPSIG00000012400	40.8402	161.012	146.6	1.9791	1.8545	-0.12834	BAG1	BAG domain
ENSPSIG00000012479	46.8115	1668.56	1114.45	5.1449	4.5733	-0.57532	OSER1	Protein of unknown function DUF776
ENSPSIG00000012782	12.2629	529.278	628.231	5.4317	5.6897	0.25422	XAF1	TRAF-like
ENSPSIG00000013400	32.2801	198.567	141.095	2.6102	2.128	-0.486	DNAJB13	HSP40/DnaJ peptide-binding
ENSPSIG00000013499	28.4693	141.708	82.1068	2.3154	1.5388	-0.7804	VRK2	Protein kinase-like domain
ENSPSIG00000014099	166.818	434.25	129.013	1.3802	-0.23935	-1.6234	MFGE8	Galactose-binding domain-like
ENSPSIG00000014263	98.5891	315.443	361.361	1.6779	1.8847	0.20301	TAX1BP1	Coiled-coil transcriptional coactivator-like
ENSPSIG00000014422	12.9764	47.7333	39.3562	1.8684	1.6007	-0.27145	RELT	Tumour necrosis factor receptor 19-like
ENSPSIG00000014706	58.6133	805.587	976.933	3.7807	4.0697	0.28517	PPM1D	Protein phosphatase 2C (PP2C)-like domain
ENSPSIG00000014827	62.6834	89.5877	173.479	0.50449	1.4686	0.96034	RPAP3	Tetratricopeptide repeat
ENSPSIG00000015307	18.4213	57.5607	18.2849	1.6437	53.4841	-0.099023	BCL2L11	Apoptosis, Bim N-terminal
ENSPSIG00000015669	5.78029	28.1661	28.8062	2.2847	2.3279	0.039368	CAMK1D	Protein kinase-like domain
ENSPSIG00000016131	3.29531	32.9044	9.90785	3.3198	1.5989	-1.7247	ANGPT2	Fibrinogen, alpha/beta/gamma chain, C-terminal globular domain
ENSPSIG00000016542	24.7958	114.507	132.839	2.2073	2.4322	0.22119	ING1	Zinc finger, FYVE/PHD-type
ENSPSIG00000016607	121.656	611.144	577.316	2.3287	2.2573	-0.075198	PTDSS2	Phosphatidyl serine synthase
ENSPSIG00000016691	3.07922	50.6289	22.7514	4.0393	2.896	-1.1471	EBF3	Immunoglobulin E-set
ENSPSIG00000016817	83.9415	66.072	36.8915	-0.345346	-1.1861	-0.840749	CASP3	Peptidase C14A, caspase precursor p45, core
ENSPSIG00000017237	17.8271	53.1735	36.5123	1.5766	1.045	-0.53537	WDR4	WD40-repeat-containing domain
ENSPSIG00000017564	6.96877	284.557	225.22	5.3517	5.025	-0.33043	TRIM69	Concanavalin A-like lectin/glucanase domain
ENSPSIG00000017661	1.56662	24.9196	21.467	3.9916	3.7871	-0.20821	AGAP2	P-loop containing nucleoside triphosphate hydrolase
ENSPSIG00000017951	39.4357	1184.29	892.991	4.9084	4.5118	-0.40036	TNFRSF21	Death-like domain
ENSPSIG00000018051	58.7154	98.0989	190.818	0.72977	1.7004	0.96684	STK17A	Protein kinase-like domain
ENSPSIG00000015497	1.02641	31.1495	10.6418	4.9235	3.3848	-1.5425	ADGRB1	Sushi/SCR/CCP domain
ENSPSIG00000018086	145.426	631.15	660.891	2.1177	2.1949	0.073382	PPP3CC	Metallo-dependent phosphatase-like
ENSPSIG00000004513	7.66786	19.597	63.6205	1.4707	3.1733	1.6989	THBS1	TSP type-3 repeat
ENSPSIG00000002460	40.1379	100.468	60.6397	1.3237	0.60602	-0.72145	PIK3CB	Ubiquitin-related domain
ENSPSIG00000011941	60.6121	129.775	96.6016	1.0983	0.68317	-0.41894	RFWD2	WD40-repeat-containing domain
ENSPSIG00000011998	68.1528	71.0735	158.342	0.049815	1.2162	1.1626	APAF1	P-loop containing nucleoside triphosphate hydrolase
ENSPSIG00000018054	176.434	477.772	623.553	1.4372	1.8321	0.39114	WDR34	WD40-repeat-containing domain
ENSPSIG00000000736	71.9025	27.9907	22.2009	-1.3611	-1.6847	-0.32737	MAF	Transcription factor, Skn-1-like, DNA-binding domain
ENSPSIG00000002372	29.0095	7.0196	7.33915	-2.0471	-1.9721	0.071177	RARA	Nuclear hormone receptor, ligand-binding
ENSPSIG00000003194	102.587	50.5411	31.3749	-1.0213	-1.6984	-0.6809	STEAP3	6-phosphogluconate dehydrogenase, NADP-binding
ENSPSIG00000003448	66.5004	27.201	43.301	-1.2897	-0.60824	0.6777	PDCD10	Protein of unknown function DUF1241
ENSPSIG00000004487	83.4631	27.0255	30.8244	-1.6268	-1.4263	0.19671	WDR18	WD40-repeat-containing domain
ENSPSIG00000004804	318.51	158.292	129.353	-1.0088	-1.2893	-0.28433	COX6B1	Cytochrome c oxidase, subunit VIb
ENSPSIG00000004826	108.799	46.9436	51.741	-1.2127	-1.0616	0.14733	HTRA2	PDZ domain
ENSPSIG00000005122	46.4044	19.1284	24.9531	-1.2785	-0.88432	0.39046	SAV1	WW domain
ENSPSIG00000005532	57.7489	25.7093	35.3197	-1.1675	-0.6986	0.55202	WDR12	WD40-repeat-containing domain
ENSPSIG00000006104	66.2843	26.499	22.2009	-1.3227	-1.5673	-0.24836	AIFM1	FAD/NAD-linked reductase, dimerisation domain
ENSPSIG00000006240	33.6554	13.8637	13.8526	-1.2795	-1.27	0.005801	SH3KBP1	SH3 domain
ENSPSIG00000006705	154.015	54.4019	58.438	-1.5013	-1.3874	0.1102	SLC25A5	Mitochondrial carrier domain
ENSPSIG00000007703	44.4056	22.1117	30.5492	-1.0059	-0.52888	0.47328	WWOX	2,3-dihydro-2,3-dihydroxybenzoate dehydrogenase
ENSPSIG00000008301	50.348	5.87892	6.69698	-3.0983	-2.8996	0.19491	MYC	Myc-type, basic helix-loop-helix (bHLH) domain
ENSPSIG00000009009	42.893	13.8637	24.2192	-1.6294	-0.81387	0.81179	EXOG	Extracellular Endonuclease, subunit A
ENSPSIG00000009348	401.001	139.69	187.332	-1.5214	-1.0873	0.43032	TP53BP1	BRCT domain
ENSPSIG00000009486	360.917	78.444	150.086	-2.2019	-1.2552	0.943	ANGPTL4	Fibrinogen, alpha/beta/gamma chain, C-terminal globular domain
ENSPSIG00000009674	51.8066	23.0769	29.0814	-1.1667	-0.82232	0.3406	MAX	Myc-type, basic helix-loop-helix (bHLH) domain
ENSPSIG00000010379	101.29	33.5186	17.8892	-1.5955	-2.4906	-0.89892	TMEM123	CD164-related protein
ENSPSIG00000010676	11.9928	1.66716	6.33002	-2.8467	-0.91116	1.9318	GRID2	Periplasmic binding protein-like I
ENSPSIG00000011294	74.9277	25.2706	17.5222	-1.568	-2.0856	-0.52132	TXN2	Thioredoxin-like fold
ENSPSIG00000011513	35.0059	12.372	13.7609	-1.5005	-1.3363	0.16044	SUMO1	Ubiquitin-related domain
ENSPSIG00000011688	103.181	25.3583	46.4201	-2.0246	-1.1416	0.87924	WDR36	WD40-repeat-containing domain
ENSPSIG00000011864	307.436	109.243	207.239	-1.4928	-0.55827	0.93072	WDR5	WD40-repeat-containing domain
ENSPSIG00000011934	168.601	65.0191	70.9146	-1.3747	-1.2387	0.13217	CASP2	Caspase, interleukin-1 beta convertase-type
ENSPSIG00000013218	434.224	138.374	179.167	-1.6499	-1.2664	0.37969	BLCAP	Bladder cancer-related BC10-like
ENSPSIG00000013689	16.9627	2.63235	10.8252	-2.6879	-0.63725	2.0469	DIABLO	Smac/DIABLO-like
ENSPSIG00000013690	154.663	70.8102	87.0607	-1.1271	-0.81832	0.30502	TIAL1	RNA recognition motif domain
ENSPSIG00000014026	69.6336	10.7926	36.5123	-2.6897	-0.92068	1.7653	CYR61	Thrombospondin, type 1 repeat
ENSPSIG00000014199	90.4319	42.1176	49.9062	-1.1024	-0.84689	0.25175	CLPTM1L	Cleft lip and palate transmembrane 1
ENSPSIG00000014929	100.102	47.3823	84.9507	-1.079	-0.22605	0.84923	BCOR	Ankyrin repeat-containing domain
ENSPSIG00000015377	33.6554	12.5475	12.5683	-1.4234	-1.4103	0.0093378	E2F1	E2F/DP family, winged-helix DNA-binding domain
ENSPSIG00000015905	70.8761	32.2902	30.5492	-1.1342	-1.2034	-0.073007	AATF	Apoptosis-antagonizing transcription factor, C-terminal
ENSPSIG00000017598	382.202	12.8985	6.60524	-4.8891	-5.8439	-0.95857	FOS	Transcription factor, Skn-1-like, DNA-binding domain
ENSPSIG00000017957	157.148	67.4759	99.1703	-1.2197	-0.65342	0.56249	CIAPIN1	S-adenosyl-L-methionine-dependent methyltransferase
ENSPSIG00000010284	24.8499	9.56421	21.9257	-1.3775	-0.16989	1.2039	CDK6	Protein kinase-like domain
ENSPSIG00000009470	153.043	64.2294	109.445	-1.2526	-0.473	0.77586	CCND3	Cyclin-like
ENSPSIG00000015871	68.4209	20.9711	33.9436	-1.7168	-1.0113	0.70169	CHEK1	Protein kinase-like domain
ENSPSIG00000016291	121.881	42.0299	55.8693	-1.5467	-1.1254	0.41759	PPP3CB	Metallo-dependent phosphatase-like
ENSPSIG00000013044	49.1595	22.1995	25.1366	-1.1469	-0.95696	0.18622	IRAK4	Death-like domain
ENSPSIG00000009553	721.51	350.717	380.076	-1.0407	-0.91401	0.12294	PRKAR1A	cAMP-dependent protein kinase regulatory subunit
ENSPSIG00000005304	72.8715	32.9921	35.4114	-1.154	-1.0411	0.10905	IKBKB	Ubiquitin-related domain
ENSPSIG00000017887	87.8855	40.3627	43.301	-1.1333	-1.0212	0.10833	ATR	Armadillo-type fold
ENSPSIG00000004597	25.7383	10.1784	9.26568	-1.3491	-1.4739	-0.12859	PIK3CD	Ubiquitin-related domain
ENSPSIG00000006104	65.7935	26.499	22.2009	-1.3227	-1.5673	-0.24836	AIFM1	FAD/NAD-linked reductase, dimerisation domain
ENSPSIG00000009363	66.5978	43.5215	31.0997	-0.62447	-1.0986	-0.47788	RRM2	Ferritin-like superfamily
ENSPSIG00000010609	58.1256	44.6622	27.9805	-0.39084	-1.0548	-0.66768	PIK3R1	Guanylate-binding protein, C-terminal
ENSPSIG00000004865	37.6422	22.375	13.5774	-0.76119	-1.4711	-0.71372	CFLAR	Death-like domain
ENSPSIG00000010685	28.5266	19.3916	9.17394	-0.56759	-1.6367	-1.0729	PPP3CA	Metallo-dependent phosphatase-like
ENSPSIG00000012591	35.0684	26.6745	6.5135	-0.40543	-2.4287	-2.027	CD82	Tetraspanin, EC2 domain
ENSPSIG00000013922	23.4862	5.00147	0	-2.2421	-4.6781	-2.4398	GADD45G	50S ribosomal protein L30e-like
ENSPSIG00000003426	10.9664	3.0274	2.94443	-1.85693	-1.89702	-0.040091	SERPINB5	Serpin domain
ENSPSIG00000001225	346.548	10.7049	6.97219	-5.0167	-5.6246	-0.618586	NGF	nerve growth factor
ENSPSIG00000003288	65.528	214.945	388.184	1.7245	2.5666	0.85277	BCL2	BCL2, apoptosis regulator
ENSPSIG00000003353	39.1436	183.937	193.741	2.2324	2.2966	0.0749137	BCL2L1	BCL2 like 1
ENSPSIG00000002892	42.0287	20.1827	11.6701	-1.0475	-1.8486	-0.790302	CytC	mitochondrial cytochrome C
ENSPSIG00000004168	150.086	78.444	26.499	-0.93605	-2.50178	-1.56573	TRADD	TNFRSF1A associated via death domain
ENSPSIG00000004868	17.665	3.33431	2.38522	-2.4054	-2.878	-0.483264	FADD	Fas associated via death domain
ENSPSIG00000008175	28.6338	6.84411	5.50436	-2.0755	-2.3791	-0.314287	MYD88	myeloid differentiation primary response 88
ENSPSIG00000005528	45.3101	16.7883	11.4069	-1.4324	-2.0007	-0.557556	FAS	Fas cell surface death receptor
ENSPSIG00000006057	360.917	65.7935	29.0814	-2.45565	-3.6335	-1.17785	CCNG1	cyclin G1
ENSPSIG00000008864	51.8066	23.0769	22.2009	-1.16668	-1.22251	-0.0558315	PTEN	phosphatase and tensin homolog
ENSPSIG00000009124	22.0948	115.225	133.987	2.3934	2.6003	0.217639	DDB2	damage specific DNA binding protein 2
ENSPSIG00000013219	23.0672	154.958	191.644	2.748	3.0652	0.306551	IGF1	insulin like growth factor 1
ENSPSIG00000016379	14.3697	1.49167	1.10087	-3.268	-3.6956	-0.438276	MDM2	MDM2 proto-oncogene
ENSPSIG00000016848	73.9277	24.2706	18.5222	-1.268	-2.0766	-0.4932	MDM4	MDM4 proto-oncogene
ENSPSIG00000015419	34.5357	13.6873	11.6575	-1.33525	-1.56683	-0.231578	PERP	p53 apoptosis effector related to PMP-22-like
ENSPSIG00000016035	71.813	42.2902	35.9219	-0.763922	-0.999381	-0.235458	SCOTIN/SHISA5	shisa family member 5
